# Supplementary material for: CXC chemokines: Potential biomarker and immunotherapeutic target for uterine corpus endometrial carcinoma
Source: PLoS One. 2024 Jan 17;19(1):e0277872. doi: 10.1371/journal.pone.0277872 (PMC10793908; doi:10.1371/journal.pone.0277872)
Supplement: S1 File — (ZIP) [file pone.0277872.s001.zip]

Archive with 3 entries (2 files):
- S1_File/
- S1_File/codes.txt
- S1_File/sample Expression of CXC chemokines in TCGA-UCEC.txt
