# Supplementary material for: CXC chemokines: Potential biomarker and immunotherapeutic target for uterine corpus endometrial carcinoma
Source: PLoS One. 2024 Jan 17;19(1):e0277872. doi: 10.1371/journal.pone.0277872 (PMC10793908; doi:10.1371/journal.pone.0277872)
Supplement: S1 File — (ZIP) [file pone.0277872.s001.zip › S1_File/sample Expression of CXC chemokines in TCGA-UCEC.txt]

id	TCGA-AX-A2H8-11A-11R-A17B-07	TCGA-AX-A05Y-11A-11R-A27V-07	TCGA-AX-A1CF-11A-11R-A137-07	TCGA-AX-A0J0-11A-11R-A27V-07	TCGA-AX-A2HD-11A-11R-A32Y-07	TCGA-BK-A4ZD-11A-12R-A27V-07	TCGA-BG-A2AD-11A-11R-A16F-07	TCGA-AJ-A3NC-11A-11R-A22K-07	TCGA-AX-A1CK-11A-11R-A137-07	TCGA-BG-A3EW-11A-22R-A22K-07	TCGA-AX-A1CI-11A-11R-A137-07	TCGA-E6-A1M0-11A-11R-A144-07	TCGA-BK-A13C-11A-11R-A118-07	TCGA-AJ-A2QL-11A-11R-A18M-07	TCGA-AX-A0IZ-11A-11R-A27V-07	TCGA-AJ-A3NE-11A-11R-A22K-07	TCGA-BK-A0CB-11A-33R-A104-07	TCGA-AX-A2HC-11A-11R-A32Y-07	TCGA-AX-A2HA-11A-11R-A18M-07	TCGA-BS-A0U7-01A-21R-A104-07	TCGA-AJ-A2QL-01A-11R-A18M-07	TCGA-D1-A1NS-01A-11R-A14D-07	TCGA-AP-A0LF-01A-11R-A118-07	TCGA-SJ-A6ZI-01A-12R-A34R-07	TCGA-AX-A0J0-01A-11R-A109-07	TCGA-DF-A2KZ-01A-11R-A213-07	TCGA-B5-A0JX-01A-21R-A14M-07	TCGA-B5-A11I-01A-11R-A10J-07	TCGA-AP-A1E1-01A-11R-A137-07	TCGA-AX-A1CN-01A-11R-A137-07	TCGA-BS-A0TG-01A-32R-A16W-07	TCGA-BG-A0VX-01A-11R-A118-07	TCGA-AX-A2HG-01A-11R-A17B-07	TCGA-E6-A2P9-01A-11R-A19W-07	TCGA-EY-A1GL-01A-11R-A13S-07	TCGA-AX-A1C4-01A-11R-A137-07	TCGA-D1-A16Q-01A-12R-A12I-07	TCGA-EY-A1GO-01A-11R-A14D-07	TCGA-D1-A3DA-01A-12R-A213-07	TCGA-AW-A1PO-01A-12R-A157-07	TCGA-B5-A0JZ-01A-11R-A040-07	TCGA-BS-A0TD-01A-11R-A104-07	TCGA-DF-A2KR-01A-11R-A180-07	TCGA-EY-A1GK-01A-11R-A13S-07	TCGA-AP-A05O-01A-12R-A118-07	TCGA-AJ-A3EL-01A-11R-A213-07	TCGA-EY-A1GQ-01A-21R-A13S-07	TCGA-AP-A1DK-01A-11R-A137-07	TCGA-D1-A17C-01A-11R-A12I-07
CXCL1	0	3.426387516	1.852331153	3.884984439	1.413564852	0.153518348	12.5128934	2.409906052	7.797627585	1.487743554	2.876484411	0.096974469	0.100074191	0.363421423	0.074410494	14.60886258	0.371366077	0.758021114	35.42136921	3.432103986	0.349509869	139.8817963	82.53429997	140.3960158	1.887531405	3.547493248	10.15463828	10.54152882	1.618503617	18.24990756	33.35420423	11.55652829	4.085207289	0.471272717	75.974344	0.628688803	6.343306532	2.041496264	335.0849986	0.457691365	1.043610867	275.7172122	178.2797994	3.119632742	17.0733634	1.891430114	0.402584926	27.89455887	9.321839431
CXCL2	0.990491815	1.445776165	8.535541952	1.854977833	5.476241435	0.371391587	36.4646922	14.62190189	73.26027069	53.92946683	8.952089116	0.949574004	0.605248708	4.081949426	0.642906668	41.52213332	1.604301453	0.669815021	94.20728957	3.720659748	0.805270739	15.62977988	1.22630499	9.146124942	0.706691758	4.653618947	11.53471335	0.351342587	3.86612911	3.322252217	7.398768004	5.68541906	0.787600956	3.959470856	19.82847093	0.094467326	4.402967465	0.160350252	161.8285455	0.321299338	0.116345779	36.47090718	2.264565804	1.872567763	3.272026464	0.852016519	4.985611727	1.157107627	5.256064685
CXCL3	0.167388207	0.418849723	1.141950886	0.766289476	0.204177708	0.044830955	2.281205763	0.442808385	6.122841958	1.025120855	0.497143363	0.037758423	0.038965345	0.424510288	0	5.501808961	0.144596796	0.070432705	5.396801672	1.720852567	1.973258063	6.947619445	5.346778179	8.057592519	0.532829956	1.288622175	12.10577814	0.566347637	3.66991823	2.85040879	3.288605235	3.15489075	1.064805258	0.332192669	8.953784448	0.702438433	1.248805049	0.168612252	25.31881579	0.167070755	0.03932372	18.46959418	0.565519055	0.460297701	1.456118131	0.188834843	1.626305218	1.474971417	3.535318911
CXCL5	0.016261029	4.500248898	0.035032268	0.713479785	0.031046037	0.078392348	0.433190684	0.62912202	0.486660445	0.04267971	0.02997639	0.066025171	0.03406781	0.061858966	0	0.871377874	0.047408435	0.043985751	5.536350177	1.00855083	5.314533046	30.0886214	0.036238327	79.80899054	0.369474232	34.84901255	8.982851482	2.17233096	1.766376914	5.784790866	16.812296	12.05317132	0.499965583	0.124474085	118.2055023	0.111663506	2.038107573	0.537028031	32.06788783	0.043821514	0	23.42924965	0.716084412	0.033536925	1.579287793	0	0.017131273	0.019539136	4.698268892
CXCL6	0.170148617	0.586598536	0.366563013	1.102636083	0.135355315	0	1.122689163	0.160753846	2.263205148	0.059544354	0.47049063	0.01919055	0.039607925	0.023972829	0	0.312984547	0.036745338	0.18409941	15.32366993	0.153778573	0	1.207525246	0.29491989	0.021255547	0.112058667	4.558871472	0.443278651	1.931338086	0.131884211	0.439002284	3.296409542	0.874614072	0.561226313	0.067534176	5.75020676	0.064911127	0.190409877	0.134665809	17.90026404	0.016982593	0.07994442	0.854895582	0.406355996	0.214448896	0.243565873	0.143961699	0.039834331	0.22716595	0.107808603
CXCL8	0.217786239	3.941869931	0.527841067	1.446955737	0.285865188	0.27122925	4.512498206	6.797834071	0.97110296	1.90538441	0.200738991	0.294761448	0.057034368	0.552323852	0.148428321	41.40017833	1.781381341	0.216006017	7.337672555	4.207304653	6.772560631	12.2243225	2.345834084	49.74727136	3.621669756	18.5906088	2.144720125	4.759918341	2.459783861	5.293216948	14.19565794	3.041268941	1.520093704	0.926166016	103.9325334	3.22472568	0.771780558	2.52677398	41.89944525	0.668422614	0.690707132	12.61601611	23.90043065	1.179057419	0.719442934	0.89369785	0.191201284	1.788217592	0.689962415
CXCL9	1.355600112	1.281449156	1.038387099	7.213265383	4.953434791	0.530075323	1.956116801	2.170872149	0.519082946	0.482305644	0.527562581	0.305788108	0.331340534	0.248293761	1.566205114	3.904446148	1.273487467	7.887845984	16.57922423	24.85578771	7.916781212	0.18949546	34.54017796	28.30339523	23.71841653	6.711753648	9.408366106	11.06699557	14.18501324	0.153894333	2.848240857	6.720426713	27.3073324	28.72445758	0.291801138	2.184987883	3.017193518	0.107290315	0.090262119	0.378848181	105.2207448	0.641043214	1.831951509	22.22664623	5.866361316	23.27574145	1.697909273	27.70904761	1.359968801
CXCL10	3.298831867	2.897874966	3.137622157	14.55304321	6.884498207	1.150447699	2.570964608	6.057645069	3.214532188	1.031629559	1.746736473	0.534349117	1.691049598	2.759036111	0.779032315	48.54331628	0.784416102	4.632507512	28.0378838	14.45131193	16.51969096	3.19246799	8.837529584	77.21639603	15.80903854	28.96354305	38.31212146	156.3667557	81.13890881	1.727623307	13.78952195	38.02690431	12.68763822	12.73331786	1.325759762	2.319510242	5.930213422	0.499958269	1.349454492	16.96026728	42.21986503	11.04632111	10.02687803	17.58789295	11.12934171	88.61513396	2.255297189	27.66263132	4.402734658
CXCL11	0.129781422	0.357222323	1.001889806	4.502261013	2.581067898	0.052138307	0.504197176	0.616143036	0.568883522	0.215733854	0.299056908	0	0.181266459	0.603416703	0.303257862	9.01833994	0.31531082	1.591454277	8.577841009	2.793089965	0.844099307	0.439589129	1.34970675	10.07621736	3.91039525	6.964383891	7.100357508	22.45821929	5.604585222	0.040182054	1.859200483	10.25133056	2.293270894	2.75956698	0.219997871	0.315633755	1.476563615	5.896877715	0.06481085	0.932654103	11.57055115	1.630186108	1.190659223	6.089324845	2.658092777	9.926576623	0.250666086	8.420998903	0.308367636
CXCL12	102.181311	130.1093189	10.66591603	61.92489491	37.85445741	164.946398	100.3641938	94.3664873	3.116484759	51.04656521	11.74314837	11.26429393	186.20301	2.807381157	123.0086648	44.26540284	98.70796664	93.68813024	10.45746291	8.030638053	4.579919352	0.499494115	1.48318935	2.473898046	1.247876612	2.629470787	4.210200374	4.522922631	1.475420308	3.254924894	3.66918825	2.883490322	1.288835601	1.926925201	0.184194367	0.448863591	3.275583929	0.976297404	0.624027066	1.89116837	4.810247988	0.975489077	1.085893303	3.816736095	2.382543542	2.327147848	7.777169658	8.225612882	17.24013073
CXCL13	0.403764425	5.152661384	0.124265402	4.382663677	0.192719736	0.917634199	1.600625955	0.159400188	0	0.4238981	0	0.058550623	0.060422153	0.036570709	0	0.351812634	0.084082885	2.808448723	9.763396271	146.5602483	0.422049653	0.027910421	61.63660825	9.26287828	8.119946421	3.036510557	6.410608493	7.762285823	6.179414475	4.232509678	1.451947044	2.816706878	24.27809453	18.30880706	0.349202969	0.396089418	3.937502974	0.018675781	0.187231346	0.284977643	43.78211188	0.179000828	0.438464984	26.29041838	13.06181075	42.82483278	0.30383768	66.32836173	0.219283652
CXCL14	6.624175219	7.445877971	5.087110974	1.1404927	30.91949449	0.594360858	76.49675904	2.141090646	1.4781933	99.21664638	2.311293493	3.181744614	1.422826981	7.498810046	14.47760713	29.24162282	3.249218133	5.629837641	4.972107538	7.797556643	82.33638469	2.62894967	120.1468433	13.12537388	18.45518301	3.179535288	194.0254221	0.225789783	85.34014055	326.3118068	1048.169492	94.56721973	23.52833235	9.25618288	1003.770798	30.63611262	197.7184558	0.392418338	98.72901004	855.5322269	123.1571618	3.075655015	1.0078532	9.589098442	93.21133617	31.71856475	8.387627619	56.82172644	117.3751834
CXCL16	8.493390505	8.929837444	50.51812235	17.80714225	29.57626674	6.81476407	14.09220537	7.605063646	60.17513491	7.885652288	39.29260981	10.93055679	8.943495074	29.78130604	5.522462435	26.4167748	4.378238575	5.79355631	52.29102918	12.93112541	33.5589519	24.30124585	36.14395703	53.35379174	5.078094511	33.98376766	70.99994467	45.83549495	32.53227027	7.696919884	25.99120069	19.63495028	33.54492259	7.929916959	8.234296002	54.25362681	16.69535545	39.67626135	34.63989176	10.70791392	16.28695164	38.43955367	90.15249384	14.39429082	54.54353349	16.52702285	12.93170793	12.05147886	24.11863142
CXCL17	0.277682034	2.883561737	24.82653427	5.534696967	3.711111088	0.100400225	3.698697917	0.723101624	30.59765455	3.534784545	16.34857847	0.070467571	0.036360009	50.6601517	0	0.710737185	0.101196475	0.018778105	31.15577993	111.5583842	29.29180777	153.8472164	1.237650116	16.29948886	8.915371211	65.14510093	5.241246238	7.569197218	23.8333926	2.837143641	126.0732269	9.099468136	0.073600687	0.6199626	2.841073065	0.387323983	18.87796222	1.146322239	60.51218488	288.2589491	12.73296427	72.57024323	373.0523179	2.147604285	27.82873643	6.484483704	71.27073701	34.03339506	95.1083595
[truncated: 376 more columns]
