# Supplementary material for: CXC chemokines: Potential biomarker and immunotherapeutic target for uterine corpus endometrial carcinoma
Source: PLoS One. 2024 Jan 17;19(1):e0277872. doi: 10.1371/journal.pone.0277872 (PMC10793908; doi:10.1371/journal.pone.0277872)
Supplement: S2 File — (ZIP) [file pone.0277872.s002.zip]

Archive with 21 entries (20 files):
- S2_File/
- S2_File/Figure 1B.jpeg
- S2_File/Figure 1C.jpeg
- S2_File/Figure 1D.jpeg
- S2_File/Figure 1E.jpeg
- S2_File/Figure 2A.jpeg
- S2_File/Figure 2B.jpeg
- S2_File/Figure 2C.jpeg
- S2_File/Figure 2D.jpeg
- S2_File/Figure 2E.jpeg
- S2_File/Figure 2F.jpeg
- S2_File/Figure 2G.jpeg
- S2_File/Figure 2H.jpeg
- S2_File/Figure 2I.jpeg
- S2_File/Figure 2J.jpeg
- S2_File/Figure 2K.jpeg
- S2_File/Figure 2L.jpeg
- S2_File/Figure 2M.jpeg
- S2_File/Figure 2N.jpeg
- S2_File/Figure 2O.jpeg
- S2_File/Figure 2P.jpeg
