# Supplementary material for: CXC chemokines: Potential biomarker and immunotherapeutic target for uterine corpus endometrial carcinoma
Source: PLoS One. 2024 Jan 17;19(1):e0277872. doi: 10.1371/journal.pone.0277872 (PMC10793908; doi:10.1371/journal.pone.0277872)
Supplement: S3 File — (ZIP) [file pone.0277872.s003.zip]

Archive with 9 entries (8 files):
- S3_File/
- S3_File/Figure 3A.pdf
- S3_File/Figure 3B.pdf
- S3_File/Figure 3C.pdf
- S3_File/Figure 3D.pdf
- S3_File/Figure 3E.pdf
- S3_File/Figure 3F.pdf
- S3_File/Figure 3G.pdf
- S3_File/Figure 3H.pdf
